# Supplementary material for: The Catalysis Mechanism of E. coli Nitroreductase A, a Candidate for Gene-Directed Prodrug Therapy: Potentiometric and Substrate Specificity Studies
Source: Int J Mol Sci. 2024 Apr 17;25(8):4413. doi: 10.3390/ijms25084413 (PMC11049802; doi:10.3390/ijms25084413)
Supplement: Supplementary file 1 [file ijms-25-04413-s001.zip]

Archive with 1 entries (1 files):
- ijms-2925814-supplementary.pdf
